# Supplementary material for: Early acquisition of S-specific Tfh clonotypes after SARS-CoV-2 vaccination is associated with the longevity of anti-S antibodies
Source: eLife. 2024 May 8;12:RP89999. doi: 10.7554/eLife.89999 (PMC11078543; doi:10.7554/eLife.89999)
Supplement: Source code 1. [file elife-89999-code1.zip]

Archive with 10 entries (9 files):
- Single-cell_scripts_Jupyter_notebooks/
- __MACOSX/._Single-cell_scripts_Jupyter_notebooks
- Single-cell_scripts_Jupyter_notebooks/Post_vaccination_samples.html
- __MACOSX/Single-cell_scripts_Jupyter_notebooks/._Post_vaccination_samples.html
- Single-cell_scripts_Jupyter_notebooks/.DS_Store
- __MACOSX/Single-cell_scripts_Jupyter_notebooks/._.DS_Store
- Single-cell_scripts_Jupyter_notebooks/Pre_vaccination_samples.html
- __MACOSX/Single-cell_scripts_Jupyter_notebooks/._Pre_vaccination_samples.html
- Single-cell_scripts_Jupyter_notebooks/Scanpy_functions_v03262021.html
- __MACOSX/Single-cell_scripts_Jupyter_notebooks/._Scanpy_functions_v03262021.html
